# Supplementary material for: The APPL1-Rab5 axis restricts NLRP3 inflammasome activation through early endosomal-dependent mitophagy in macrophages
Source: Nat Commun. 2021 Nov 17;12:6637. doi: 10.1038/s41467-021-26987-1 (PMC8599493; doi:10.1038/s41467-021-26987-1)
Supplement: Supplementary file 4 — Source Data [file 41467_2021_26987_MOESM4_ESM.xlsx]

## Sheet: Figure 1A
IL-1β (pg/ml)	WT					KO
Veh	ND	ND	ND	ND		ND	ND	ND	ND
LPS+IFNγ	31.023	37.425	30.163	35.299		23.227	18.827	36.575	46.695
LPS+ATP	94.875	114.775	139.548	94.875		241.219	163.66	225.699	136.027
MCP-1 (ng/ml)	WT					KO
Veh	2.4737	2.07313	1.79546	1.75686		2.39272	2.26652	1.99405	3.3694
LPS+IFNγ	19.9652	22.3646	11.4481	15.758		21.4444	13.8968	20.9338	11.8465
LPS+ATP	9.12673	7.82385	8.5036	7.12645		8.8058	9.61374	8.89166	9.4027
TNF-alpha (pg/ml)	WT					KO
Veh	125.867	117.16	142.109	114.533		167.069	167.527	165.688	ND
LPS+IFNγ	3886.76	3906.87	4405	4336.7		4609.39	5636.2	4077.7	4934.5
LPS+ATP	3802.67	3703.97	2708.79	3244.21		3465.38	2958.45	3624.72	3284.62
IL-18	WT					KO
Veh	ND	ND	ND	ND		ND	ND	ND	ND
LPS+ATP	88.752	113.618	194.273	118.521		293.992	265.883	274.588	289.701

## Sheet: Figure 1B
IL-1β (pg/ml)
Time (mins)	WT					KO
0	31.023	37.425	30.163	32.9		23.227	36.575	46.695	35.455
30	64.804	56.115	67.416	72.522		80.891	78.953	92.651	85.052
120	105.255	120.42	108.333	106.137		152.009	170.264	188.407	160.146
240	117	111.387	128.034	119.567		172.687	191.228	188.407	183.572

## Sheet: Figure 1C
IL-1β (pg/ml)
		WT					KO
	Unprimed	ND	ND	ND	ND		ND	ND	ND	ND
ATP (mM)	0	31.023	37.425	30.163	32.882		23.227	36.575	46.695	35.554
	1	27.641	30.827	24.377	27.652		55.553	49.186	53.851	52.906
	3	152.417	173.494	168.244	164.873		248.353	266.421	258.816	257.96

## Sheet: Figure 1E
Cleaved caspase-1
WT	0.934097	1.0936	0.916598	1.05571
KO	2.63964	2.09228	2.06093	1.79619
IL-1β
WT	0.276874	0.912612	1.85639	0.954124
KO	2.35143	2.21849	1.55262	2.80948

## Sheet: Figure 1F
Caspase-1 activity	WT								KO
Veh	388	426	365	995	458	504	ND		456	497	720	520	321	373	148
LPS+ATP	1243	1248	967	3863	6188	5065	5098		9474	7096	6068	1895	5929	6475	7923

## Sheet: Figure 1G
IL-1β (pg/ml)	WT					KO
LPS+ATP	154.286	166.21	166.21	173.28		398.753	422.148	451.695	432.401
Ac-YVAD-cmk	2.6	44.968	8.256	17.136		51.304	41.824	38.68

## Sheet: Figure 2A
MitoSOX+ Cells (%)
	WT					KO
Veh	2.91	1.66	2.63	3.2		6.36	6.01	5.48	6.83
LPS+ATP	60.3	57.9	59.8	58.7		70.1	67.3	68.8	66.2

## Sheet: Figure 2B
Mitochondrial membrane potential (% of WT)
	WT	KO
	90.507	71.4203
	92.5459	67.9061
	78.5661	68.2394
	102.29	79.9378
	112.835	55.401
	98.6405	51.0123
	94.5612	49.1625
	112.642	52.0812
	113.964	45.8037
	103.448	52.1072

## Sheet: Figure 2C
Damaged mitochondria (%)
	WT					KO
Veh	12	9.36	9.28	10.3		26.2	28.2	23.3	23.2
LPS+ATP	44.6	46.2	46.8	48.9		54.2	54.9	55.6	57.4

## Sheet: Figure 2D
Relative cytosolic mtCO1 level
	WT	KO
	0.602917	3.72771
	0.956835	5.174
	1.44025	5.99173

[truncated: 85 more sheets: Figure 2E, Figure 3A, Figure 3B, Figure 3C, Figure 3D, Figure 3E, Figure 3F, Figure 3G, Figure 3H, Figure 3I, Figure 3J, Figure 4A, Figure 4B, Figure4C, Figure 4D, Figure 5A, Figure 5B, Figure 5C, Figure 5D, Figure 6A …]
